# Supplementary material for: Identification and Characterization of Auxin/IAA Biosynthesis Pathway in the Rice Blast Fungus Magnaporthe oryzae
Source: J Fungi (Basel). 2022 Feb 21;8(2):208. doi: 10.3390/jof8020208 (PMC8879529; doi:10.3390/jof8020208)
Supplement: Supplementary file 1 [file jof-08-00208-s001.zip]

Archive with 2 entries (2 files):
- jof-1578312-Suppl Dataset S1.xlsx
- jof-1578312-supplementary.pdf
