# Supplementary material for: Identification and Characterization of Auxin/IAA Biosynthesis Pathway in the Rice Blast Fungus Magnaporthe oryzae
Source: J Fungi (Basel). 2022 Feb 21;8(2):208. doi: 10.3390/jof8020208 (PMC8879529; doi:10.3390/jof8020208)
Supplement: Supplementary file 1 [file jof-08-00208-s001.zip › jof-1578312-Suppl Dataset S1.xlsx]

## Sheet: Summary
								moipd1-No Trp						moipd1-Trp						WT-No Trp						WT-Trp
Component Name	Analyte Mass Range	Analyte Retention Time(min)	QC RSD	QC-1	QC-2	QC-3	QC-4	1	2	3	4	5	6	1	2	3	4	5	6	1	2	3	4	5	6	1	2	3	4	5	6
tryptophan	205.2 / 188.1	2.0989	0.0588878	21448.8	22827.1	24232.7	24355.8	10908.8	10175.3	10314	8292.47	7560.8	7479.72	11511.9	29153.5	25998.6	11830.3	47777.1	25487.8	31247.6	35612.9	24032.1	31832.2	27218.7	23737.1	27222.3	34633.5	28582.2	31430.6	29073.1	39108.2
Indole pathway
Tryptamine (TPA)	161.2 / 144.1	2.47585	0.155955	15.5712	20.2722	22.7034	18.4981	13.4998	11.9792	11.8907	9.13617	10.7613	9.35896	8.36938	8.45143	8.70641	9.21549	19.3921	12.9133	27.6385	29.2148	21.8606	51.6197	36.5288	22.8094	8.16851	11.2399	6.68151	19.6345	6.93936	7.23518
Indole-3-acetaldehyde (IAAld)	160.1 / 117.1	0.964162	0.0333459	74.2182	72.1643	68.6179	70.5433	9.38174	3.35438	9.8403	3.79644	1.58174	2.4345	7.90901	6.78739	4.04745	1.7075	18.4586	16.205	101.452	35.1845	195.802	35.1556	23.6285	5.81686	127.121	102.112	48.5053	95.1826	128.679	212.439
indoleacetate(IAA)	176.1 / 130.2	5.52681	0.122268	30.5787	29.7526	23.0492	29.1576	0.39214	0.47365	0.0568146	0.0875022	0.635136	0.793169	24.3661	8.57791	9.10246	21.2499	12.4206	14.2158	1.79918	1.25768	3.37948	18.6619	23.9328	9.74428	160.844	109.187	62.6842	99.6197	170.899	153.271
3-methyl-indole	132.2 / 117.1	2.46472
Indole-3-carboxaldehyde	143.9 / 116.0	5.2778	0.0446987	196.388	189.504	200.922	181.235	40.1376	10.8795	31.7139	13.8158	2.31663	7.67454	82.5963	12.4928	22.8151	50.5304	39.3361	31.0239	295.562	183.546	275.785	85.4474	104.158	64.0469	270.406	376.813	281.155	303.135	430.011	147.935
indole	115.9 / 40.2	5.28167
3-Indoxyl sulfate	211.9 / 79.9	3.28407
Indoxyl-b-D-glucuronide	308.0 / 113.0	2.6117	0.0820006	62.9313	70.9014	73.3781	62.5247																			92.578	83.4642	66.5012	29.8823	61.6629	465.969
Indole-3-lactic acid	204.0 / 142.0	5.06016	0.0722748	223.46	234.792	248.219	209.307													129.089	116.112	224.302	123.62	105.342	66.8197	451.963	1457.84	560.633	720.112	731.384	338.498
Indole-3-propionic acid	187.9 / 59.1	6.22967
Kynurenine pathway
N-formyl-kynurenine	237.2 / 192.0	1.25341	0.0956717	388.113	397.986	452.888	361.846	268.774	161.096	256.614	204.599	65.3564	98.4163	164.908	124.165	91.3273	109.463	184.371	118.569	522.759	692.948	615.235	364.158	273.612	214.926	721.282	422.885	494.139	140.482	1153.12	742.6
L-kynurenine	209.2 / 94.0	1.1827	0.0234096	12660.5	12335	13006.2	12447.6	641.187	418.921	653.573	463.7	194.399	281.599	10416.7	8751.38	7812.42	6427.93	10742.9	7877.17	5476.02	8141.08	2119.77	4750.16	6815.22	2747.66	26364.4	25434.7	27053.9	11548.1	41199.5	41402.5
kynurenate	190.2 / 172.0	5.33447	0.117986	2.71008	2.12295	2.13459	2.38574	1.74558	2.45644	1.57868	1.79306	1.61104	1.94448	1.0313	0.720416	1.05544	0.863349	1.33614	1.35648	2.73709	2.01028	2.81002	1.79406	0.915063	1.11469	1.15613	3.97041	1.37957	4.70912	1.94547	2.03755
3-hydroxyl-L-kynurenine	223.0 / 206.0	0.848544	0.112551	56.609	73.3073	65.1088	71.2199																			114.105	139.733	95.6695	50.4035	109.383	51.5367
Picolinic acid	124.2 / 77.9	0.729726	0.0360909	3502.68	3471.37	3402.12	3698.4	1248.91	1162.27	1345.78	1194.42	507.885	824.707	1655.33	568.722	690.286	1182.16	1171.03	753.267	4911.12	5284.4	3612.25	4218.51	4277.2	3440.09	5209.71	5865.88	4821.32	4947.33	5472.46	3578.01
Xanthurenate	206.1 / 159.9	3.42003
3-Hydroxyanthranilic acid	151.9 / 108.0	2.21653	0.088329	61.9436	69.1861	65.3533	75.9719	18.4454	18.4763	18.8747	17.3773	18.2558	18.815	29.4727	23.5985	21.211	21.3943	31.9585	21.7745	50.8677	49.3338	44.3719	27.3325	34.4751	34.8058	150.295	275.359	148.441	116.557	210.241	70.6956
Cinnavalininate	301.2 / 283.0	6.31149
Quinolinic acid	165.8 / 78.0	0.849232	0.0385058	407.582	414.086	402.998	438.931	88.2531	59.5775	73.0073	92.2583	24.3829	46.6706	731.95	20.2322	34.5059	298.282	30.7378	43.5119	62.8747	104.573	32.5052	65.1332	77.3513	79.4354	777.083	1338.92	879.429	638.894	1117.52	118.97
NAD	662.1 / 539.9	0.689198	0.149494	105.372	81.177	106.092	117.653	44.1407	24.9616	25.2065	21.726	20.0483	14.2246	18.5696	269.062	86.002	22.4681	216.059	60.5245	92.5583	150.958	130.128	162.777	146.163	92.1622	225.165	245.039	196.092	191.931	262.305	913.583
Serotonin pathway
5-hydroxy-L-Tryptophan	221.2 / 204.0	0.987175	0.153472	119.308	120.544	156.603	113.811	73.899	82.1796	87.037	93.6434	58.7864	70.189	111.374	147.638	176.177	104.801	327.518	179.59	191.85	262.7	226.16	117.557	88.6384	77.568	147.558	230.725	191.732	87.3146	161.482	174.926
serotonin	177.2 / 160.1	0.944187	0.109185	104.488	82.4717	105.422	96.5292	69.6024	64.3012	80.7764	49.9652	76.9572	99.9634	22.7578	7.67603	5.86722	18.9075	5.3144	12.0491	183.825	156.348	257.951	195.474	90.5586	108.626	15.7039	77.2064	8.18458	118.296	27.022	18.7549
5-Hydroxyindole-3-acetic acid	192.2 / 146.1	2.92003
melatonin	233.2 / 174.1	5.46859	0.0658434	0.0153846	0.0141815	0.013473	0.0154496	0.0209095	0.00385224	0.0164117	0.00611336	0.0211106	0.0100764	0.0070347	0.121275	0.0824597	0.00455409	0.120824	0.118675	0.00927355	0.00265605	0.00810109		0.00606536	0.0190989	0.00803653	0.0354263	0.0162482	0.0406393	0.0201336	0.0569675
ng/g

## Sheet: moipd1-Trp_vs_moipd1-NoTrp
						moipd1- Trp						moipd1- No Trp
Component Name	Analyte Mass Range	Analyte Retention Time(min)	QC RSD	Fold change	p-value	1	2	3	4	5	6	1	2	3	4	5	6
L-kynurenine	209.2 / 94.0	1.1827	0.0234096	19.6084	2.74065e-07	10416.7	8751.38	7812.42	6427.93	10742.9	7877.17	641.187	418.921	653.573	463.7	194.399	281.599
serotonin	177.2 / 160.1	0.944187	0.109185	0.164351	9.3753e-06	22.7578	7.67603	5.86722	18.9075	5.3144	12.0491	69.6024	64.3012	80.7764	49.9652	76.9572	99.9634
indoleacetate(IAA)	176.1 / 130.2	5.52681	0.122268	36.8817	0.000259964	24.3661	8.57791	9.10246	21.2499	12.4206	14.2158	0.39214	0.47365	0.0568146	0.0875022	0.635136	0.793169
kynurenate	190.2 / 172.0	5.33447	0.117986	0.571746	0.000784866	1.0313	0.720416	1.05544	0.863349	1.33614	1.35648	1.74558	2.45644	1.57868	1.79306	1.61104	1.94448
3-Hydroxyanthranilic acid	151.9 / 108.0	2.21653	0.088329	1.35526	0.00659495	29.4727	23.5985	21.211	21.3943	31.9585	21.7745	18.4454	18.4763	18.8747	17.3773	18.2558	18.815
tryptophan	205.2 / 188.1	2.0989	0.0588878	2.77281	0.0146233	11511.9	29153.5	25998.6	11830.3	47777.1	25487.8	10908.8	10175.3	10314	8292.47	7560.8	7479.72
5-hydroxy-L-Tryptophan	221.2 / 204.0	0.987175	0.153472	2.24827	0.0161963	111.374	147.638	176.177	104.801	327.518	179.59	73.899	82.1796	87.037	93.6434	58.7864	70.189
melatonin	233.2 / 174.1	5.46859	0.0658434	5.79585	0.0219029	0.0070347	0.121275	0.0824597	0.00455409	0.120824	0.118675	0.0209095	0.00385224	0.0164117	0.00611336	0.0211106	0.0100764
NAD	662.1 / 539.9	0.689198	0.149494	4.47539	0.0717446	18.5696	269.062	86.002	22.4681	216.059	60.5245	44.1407	24.9616	25.2065	21.726	20.0483	14.2246
Indole-3-carboxaldehyde	143.9 / 116.0	5.2778	0.0446987	2.24141	0.090613	82.5963	12.4928	22.8151	50.5304	39.3361	31.0239	40.1376	10.8795	31.7139	13.8158	2.31663	7.67454
Indole-3-acetaldehyde	160.1 / 117.1	0.964162	0.0333459	1.81364	0.214499	7.90901	6.78739	4.04745	1.7075	18.4586	16.205	9.38174	3.35438	9.8403	3.79644	1.58174	2.4345
N-formyl-kynurenine	237.2 / 192.0	1.25341	0.0956717	0.751574	0.262771	164.908	124.165	91.3273	109.463	184.371	118.569	268.774	161.096	256.614	204.599	65.3564	98.4163
Quinolinic acid	165.8 / 78.0	0.849232	0.0385058	3.01763	0.294234	731.95	20.2322	34.5059	298.282	30.7378	43.5119	88.2531	59.5775	73.0073	92.2583	24.3829	46.6706
Picolinic acid	124.2 / 77.9	0.729726	0.0360909	0.958117	0.839729	1655.33	568.722	690.286	1182.16	1171.03	753.267	1248.91	1162.27	1345.78	1194.42	507.885	824.707
Tryptamine	161.2 / 144.1	2.47585	0.155955	1.00633	0.971412	8.36938	8.45143	8.70641	9.21549	19.3921	12.9133	13.4998	11.9792	11.8907	9.13617	10.7613	9.35896
5-Hydroxyindole-3-acetic acid	192.2 / 146.1	2.92003
Xanthurenate	206.1 / 159.9	3.42003
Cinnavalininate	301.2 / 283.0	6.31149
3-methyl-indole	132.2 / 117.1	2.46472
indole	115.9 / 40.2	5.28167
3-Indoxyl sulfate	211.9 / 79.9	3.28407
3-hydroxyl-L-kynurenine	223.0 / 206.0	0.848544	0.112551
Indole-3-propionic acid	187.9 / 59.1	6.22967
Indole-3-lactic acid	204.0 / 142.0	5.06016	0.0722748
Indoxyl-b-D-glucuronide	308.0 / 113.0	2.6117	0.0820006

## Sheet: WT-Trp_vs_WT-NoTrp
						WT-Trp						WT- No Trp
Component Name	Analyte Mass Range	Analyte Retention Time(min)	QC RSD	Fold change	p-value	1	2	3	4	5	6	1	2	3	4	5	6
indoleacetate(IAA)	176.1 / 130.2	5.52681	0.122268	12.8711	6.36495e-05	160.844	109.187	62.6842	99.6197	170.899	153.271	1.79918	1.25768	3.37948	18.6619	23.9328	9.74428
L-kynurenine	209.2 / 94.0	1.1827	0.0234096	5.75719	0.000470866	26364.4	25434.7	27053.9	11548.1	41199.5	41402.5	5476.02	8141.08	2119.77	4750.16	6815.22	2747.66
Tryptamine	161.2 / 144.1	2.47585	0.155955	0.315803	0.00146131	8.16851	11.2399	6.68151	19.6345	6.93936	7.23518	27.6385	29.2148	21.8606	51.6197	36.5288	22.8094
Quinolinic acid	165.8 / 78.0	0.849232	0.0385058	11.5457	0.00154822	777.083	1338.92	879.429	638.894	1117.52	118.97	62.8747	104.573	32.5052	65.1332	77.3513	79.4354
3-Hydroxyanthranilic acid	151.9 / 108.0	2.21653	0.088329	4.02837	0.00211675	150.295	275.359	148.441	116.557	210.241	70.6956	50.8677	49.3338	44.3719	27.3325	34.4751	34.8058
serotonin	177.2 / 160.1	0.944187	0.109185	0.267095	0.00275212	15.7039	77.2064	8.18458	118.296	27.022	18.7549	183.825	156.348	257.951	195.474	90.5586	108.626
Indole-3-lactic acid	204.0 / 142.0	5.06016	0.0722748	5.56712	0.00512744	451.963	1457.84	560.633	720.112	731.384	338.498	129.089	116.112	224.302	123.62	105.342	66.8197
melatonin	233.2 / 174.1	5.46859	0.0658434	3.27197	0.0395574	0.00803653	0.0354263	0.0162482	0.0406393	0.0201336	0.0569675	0.00927355	0.00265605	0.00810109		0.00606536	0.0190989
Indole-3-carboxaldehyde	143.9 / 116.0	5.2778	0.0446987	1.79412	0.0407978	270.406	376.813	281.155	303.135	430.011	147.935	295.562	183.546	275.785	85.4474	104.158	64.0469
NAD	662.1 / 539.9	0.689198	0.149494	2.62553	0.100784	225.165	245.039	196.092	191.931	262.305	913.583	92.5583	150.958	130.128	162.777	146.163	92.1622
Picolinic acid	124.2 / 77.9	0.729726	0.0360909	1.16125	0.141444	5209.71	5865.88	4821.32	4947.33	5472.46	3578.01	4911.12	5284.4	3612.25	4218.51	4277.2	3440.09
Indole-3-acetaldehyde	160.1 / 117.1	0.964162	0.0333459	1.79841	0.179207	127.121	102.112	48.5053	95.1826	128.679	212.439	101.452	35.1845	195.802	35.1556	23.6285	5.81686
tryptophan	205.2 / 188.1	2.0989	0.0588878	1.09425	0.329552	27222.3	34633.5	28582.2	31430.6	29073.1	39108.2	31247.6	35612.9	24032.1	31832.2	27218.7	23737.1
N-formyl-kynurenine	237.2 / 192.0	1.25341	0.0956717	1.36923	0.329622	721.282	422.885	494.139	140.482	1153.12	742.6	522.759	692.948	615.235	364.158	273.612	214.926
kynurenate	190.2 / 172.0	5.33447	0.117986	1.33538	0.369643	1.15613	3.97041	1.37957	4.70912	1.94547	2.03755	2.73709	2.01028	2.81002	1.79406	0.915063	1.11469
5-hydroxy-L-Tryptophan	221.2 / 204.0	0.987175	0.153472	1.03034	0.897781	147.558	230.725	191.732	87.3146	161.482	174.926	191.85	262.7	226.16	117.557	88.6384	77.568
5-Hydroxyindole-3-acetic acid	192.2 / 146.1	2.92003
Xanthurenate	206.1 / 159.9	3.42003
Cinnavalininate	301.2 / 283.0	6.31149
3-methyl-indole	132.2 / 117.1	2.46472
indole	115.9 / 40.2	5.28167
3-Indoxyl sulfate	211.9 / 79.9	3.28407
3-hydroxyl-L-kynurenine	223.0 / 206.0	0.848544	0.112551			114.105	139.733	95.6695	50.4035	109.383	51.5367
Indole-3-propionic acid	187.9 / 59.1	6.22967
Indoxyl-b-D-glucuronide	308.0 / 113.0	2.6117	0.0820006			92.578	83.4642	66.5012	29.8823	61.6629	465.969

## Sheet: NoTrp WT_vs_moipd1
						WT- No Trp						moipd1- No Trp
Component Name	Analyte Mass Range	Analyte Retention Time(min)	QC RSD	Fold change	p-value	1	2	3	4	5	6	1	2	3	4	5	6
Picolinic acid	124.2 / 77.9	0.729726	0.0360909	4.0967	1.39415e-06	4911.12	5284.4	3612.25	4218.51	4277.2	3440.09	1248.91	1162.27	1345.78	1194.42	507.885	824.707
tryptophan	205.2 / 188.1	2.0989	0.0588878	3.17334	1.99275e-06	31247.6	35612.9	24032.1	31832.2	27218.7	23737.1	10908.8	10175.3	10314	8292.47	7560.8	7479.72
NAD	662.1 / 539.9	0.689198	0.149494	5.15439	1.22323e-05	92.5583	150.958	130.128	162.777	146.163	92.1622	44.1407	24.9616	25.2065	21.726	20.0483	14.2246
3-Hydroxyanthranilic acid	151.9 / 108.0	2.21653	0.088329	2.18774	0.000205048	50.8677	49.3338	44.3719	27.3325	34.4751	34.8058	18.4454	18.4763	18.8747	17.3773	18.2558	18.815
L-kynurenine	209.2 / 94.0	1.1827	0.0234096	11.3251	0.000708727	5476.02	8141.08	2119.77	4750.16	6815.22	2747.66	641.187	418.921	653.573	463.7	194.399	281.599
Tryptamine	161.2 / 144.1	2.47585	0.155955	2.84681	0.00120602	27.6385	29.2148	21.8606	51.6197	36.5288	22.8094	13.4998	11.9792	11.8907	9.13617	10.7613	9.35896
Indole-3-carboxaldehyde	143.9 / 116.0	5.2778	0.0446987	9.46654	0.00447137	295.562	183.546	275.785	85.4474	104.158	64.0469	40.1376	10.8795	31.7139	13.8158	2.31663	7.67454
serotonin	177.2 / 160.1	0.944187	0.109185	2.24832	0.00530207	183.825	156.348	257.951	195.474	90.5586	108.626	69.6024	64.3012	80.7764	49.9652	76.9572	99.9634
N-formyl-kynurenine	237.2 / 192.0	1.25341	0.0956717	2.54408	0.00995369	522.759	692.948	615.235	364.158	273.612	214.926	268.774	161.096	256.614	204.599	65.3564	98.4163
5-hydroxy-L-Tryptophan	221.2 / 204.0	0.987175	0.153472	2.07086	0.0260134	191.85	262.7	226.16	117.557	88.6384	77.568	73.899	82.1796	87.037	93.6434	58.7864	70.189
indoleacetate(IAA)	176.1 / 130.2	5.52681	0.122268	24.1039	0.0369381	1.79918	1.25768	3.37948	18.6619	23.9328	9.74428	0.39214	0.47365	0.0568146	0.0875022	0.635136	0.793169
Indole-3-acetaldehyde	160.1 / 117.1	0.964162	0.0333459	13.0652	0.0624468	101.452	35.1845	195.802	35.1556	23.6285	5.81686	9.38174	3.35438	9.8403	3.79644	1.58174	2.4345
melatonin	233.2 / 174.1	5.46859	0.0658434	0.691108	0.360349	0.00927355	0.00265605	0.00810109		0.00606536	0.0190989	0.0209095	0.00385224	0.0164117	0.00611336	0.0211106	0.0100764
Quinolinic acid	165.8 / 78.0	0.849232	0.0385058	1.0982	0.670549	62.8747	104.573	32.5052	65.1332	77.3513	79.4354	88.2531	59.5775	73.0073	92.2583	24.3829	46.6706
kynurenate	190.2 / 172.0	5.33447	0.117986	1.02264	0.906704	2.73709	2.01028	2.81002	1.79406	0.915063	1.11469	1.74558	2.45644	1.57868	1.79306	1.61104	1.94448
5-Hydroxyindole-3-acetic acid	192.2 / 146.1	2.92003
Xanthurenate	206.1 / 159.9	3.42003
Cinnavalininate	301.2 / 283.0	6.31149
3-methyl-indole	132.2 / 117.1	2.46472
indole	115.9 / 40.2	5.28167
3-Indoxyl sulfate	211.9 / 79.9	3.28407
3-hydroxyl-L-kynurenine	223.0 / 206.0	0.848544	0.112551
Indole-3-propionic acid	187.9 / 59.1	6.22967
Indole-3-lactic acid	204.0 / 142.0	5.06016	0.0722748			129.089	116.112	224.302	123.62	105.342	66.8197
Indoxyl-b-D-glucuronide	308.0 / 113.0	2.6117	0.0820006

## Sheet: Trp WT_vs_moipd1
						WT- Trp						moipd1- Trp
Component Name	Analyte Mass Range	Analyte Retention Time(min)	QC RSD	Fold change	p-value	1	2	3	4	5	6	1	2	3	4	5	6
Picolinic acid	124.2 / 77.9	0.729726	0.0360909	4.96525	6.44598e-07	5209.71	5865.88	4821.32	4947.33	5472.46	3578.01	1655.33	568.722	690.286	1182.16	1171.03	753.267
Indole-3-carboxaldehyde	143.9 / 116.0	5.2778	0.0446987	7.57745	7.84549e-05	270.406	376.813	281.155	303.135	430.011	147.935	82.5963	12.4928	22.8151	50.5304	39.3361	31.0239
indoleacetate(IAA)	176.1 / 130.2	5.52681	0.122268	8.41189	8.30973e-05	160.844	109.187	62.6842	99.6197	170.899	153.271	24.3661	8.57791	9.10246	21.2499	12.4206	14.2158
Indole-3-acetaldehyde	160.1 / 117.1	0.964162	0.0333459	12.9555	0.000603416	127.121	102.112	48.5053	95.1826	128.679	212.439	7.90901	6.78739	4.04745	1.7075	18.4586	16.205
3-Hydroxyanthranilic acid	151.9 / 108.0	2.21653	0.088329	6.50287	0.000902573	150.295	275.359	148.441	116.557	210.241	70.6956	29.4727	23.5985	21.211	21.3943	31.9585	21.7745
L-kynurenine	209.2 / 94.0	1.1827	0.0234096	3.32516	0.00144155	26364.4	25434.7	27053.9	11548.1	41199.5	41402.5	10416.7	8751.38	7812.42	6427.93	10742.9	7877.17
N-formyl-kynurenine	237.2 / 192.0	1.25341	0.0956717	4.63483	0.00681599	721.282	422.885	494.139	140.482	1153.12	742.6	164.908	124.165	91.3273	109.463	184.371	118.569
Quinolinic acid	165.8 / 78.0	0.849232	0.0385058	4.2018	0.0137934	777.083	1338.92	879.429	638.894	1117.52	118.97	731.95	20.2322	34.5059	298.282	30.7378	43.5119
kynurenate	190.2 / 172.0	5.33447	0.117986	2.38849	0.0349245	1.15613	3.97041	1.37957	4.70912	1.94547	2.03755	1.0313	0.720416	1.05544	0.863349	1.33614	1.35648
melatonin	233.2 / 174.1	5.46859	0.0658434	0.390156	0.084027	0.00803653	0.0354263	0.0162482	0.0406393	0.0201336	0.0569675	0.0070347	0.121275	0.0824597	0.00455409	0.120824	0.118675
NAD	662.1 / 539.9	0.689198	0.149494	3.02387	0.0953506	225.165	245.039	196.092	191.931	262.305	913.583	18.5696	269.062	86.002	22.4681	216.059	60.5245
serotonin	177.2 / 160.1	0.944187	0.109185	3.65385	0.107607	15.7039	77.2064	8.18458	118.296	27.022	18.7549	22.7578	7.67603	5.86722	18.9075	5.3144	12.0491
tryptophan	205.2 / 188.1	2.0989	0.0588878	1.25231	0.29314	27222.3	34633.5	28582.2	31430.6	29073.1	39108.2	11511.9	29153.5	25998.6	11830.3	47777.1	25487.8
Tryptamine	161.2 / 144.1	2.47585	0.155955	0.893372	0.670341	8.16851	11.2399	6.68151	19.6345	6.93936	7.23518	8.36938	8.45143	8.70641	9.21549	19.3921	12.9133
5-hydroxy-L-Tryptophan	221.2 / 204.0	0.987175	0.153472	0.949042	0.822025	147.558	230.725	191.732	87.3146	161.482	174.926	111.374	147.638	176.177	104.801	327.518	179.59
5-Hydroxyindole-3-acetic acid	192.2 / 146.1	2.92003
Xanthurenate	206.1 / 159.9	3.42003
Cinnavalininate	301.2 / 283.0	6.31149
3-methyl-indole	132.2 / 117.1	2.46472
indole	115.9 / 40.2	5.28167
3-Indoxyl sulfate	211.9 / 79.9	3.28407
3-hydroxyl-L-kynurenine	223.0 / 206.0	0.848544	0.112551			114.105	139.733	95.6695	50.4035	109.383	51.5367
Indole-3-propionic acid	187.9 / 59.1	6.22967
Indole-3-lactic acid	204.0 / 142.0	5.06016	0.0722748			451.963	1457.84	560.633	720.112	731.384	338.498
Indoxyl-b-D-glucuronide	308.0 / 113.0	2.6117	0.0820006			92.578	83.4642	66.5012	29.8823	61.6629	465.969

## Sheet: Linear
			NO.	Component Name	Mass Info	Retention Time	Linear	R
			1	L-kynurenine	209.2 / 192.0	1.1827	y = 0.01434 x + -0.21752	0.9986
			2	Picolinic acid	124.2 / 77.9	0.729726	y = 0.00176 x + 0.01172	0.99842
			3	5-Hydroxyindole-3-acetic acid	192.2 / 146.1	2.92003	y = 0.00387 x + 0.09556	0.99853
			4	Tryptamine	161.2 / 144.1	2.47585	y = 0.00722 x + 0.00461	0.9998
			5	melatonin	233.2 / 174.1	5.46859	y = 0.01138 x + -6.06046e-4	0.9996
			6	Xanthurenate	206.1 / 159.9	3.42003	y = 6.40340e-4 x + -0.09586	0.99781
			7	N-formyl-kynurenine	237.2 / 192.0	1.25341	y = 0.00752 x + 0.00914	0.99958
			8	Cinnavalininate	301.2 / 283.0	6.31149	y = 0.00550 x + 0.03255	0.99945
			9	3-methyl-indole	132.2 / 117.1	2.46472	y = 4.59399e-5 x + 0.00589	0.99827
			10	kynurenate	190.2 / 172.0	5.33447	y = 0.00327 x + 0.00539	0.99918
			11	5-hydroxy-L-Tryptophan	221.2 / 204.0	0.987175	y = 0.00611 x + 0.04482	0.99836
			12	serotonin	177.2 / 160.1	0.944187	y = 0.01123 x + 1.04621	0.99945
			13	indoleacetate(IAA)	176.1 / 130.2	5.52681	y = 7.30335e-4 x + -0.00213	0.99981
			14	Indole-3-acetaldehyde	160.1 / 117.1	0.964162	y = 2.94706e-4 x + -6.42988e-4	0.99979
			15	tryptophan	205.2 / 188.1	2.0989	y = 7.01169e-4 x + -0.18410	0.99714
			16	3-Hydroxyanthranilic acid	151.9 / 108.0	2.21653	y = 2.46215e-4 x + 0.00152	0.99911
			17	indole	115.9 / 40.2	5.28167	y = 1.86501e-7 x + 7.12234e-5	0.9976
			18	3-Indoxyl sulfate	211.9 / 79.9	3.28407	y = 1.86501e-7 x + 7.12234e-5	0.9976
			19	3-hydroxyl-L-kynurenine	223.0 / 206.0	0.848544	y = 5.02026e-5 x + -0.01080	0.99834
			20	Indole-3-carboxaldehyde	143.9 / 116.0	5.2778	y = 2.42288e-4 x + -0.00646	0.99861
			21	Indole-3-propionic acid	187.9 / 59.1	6.22967	y = 9.56281e-4 x + -0.07169	0.99814
			22	Indole-3-lactic acid	204.0 / 158.0	5.06016	y = 0.00550 x + -0.13976	0.99962
			23	Indoxyl-b-D-glucuronide	308.0 / 113.0	2.6117	y = 7.55203e-4 x + 0.01887	0.99987
			24	NAD	662.1 / 539.9	0.689198	y = 4.29325e-4 x + 0.00828	0.9981
			25	quinolinic acid	165.8 / 78.0	0.849232	y = 2.44831e-5 x + -9.69457e-4	0.99931
